# Supplementary material for: Combined Brain-Perfusion SPECT and EEG Measurements Suggest Distinct Strategies for Speech Comprehension in CI Users With Higher and Lower Performance
Source: Front Neurosci. 2020 Aug 11;14:787. doi: 10.3389/fnins.2020.00787 (PMC7431776; doi:10.3389/fnins.2020.00787)
Supplement: Supplementary file 1 [file Table_1.xlsx]

## Sheet: Tabelle1
	Table A.1.1 Results of paired t-test of the contrast speech condition > rest condition (unflipped data)
	p < 0.001, extent voxel threshold k = 0
	Brain region	Corresponding Brodmann area	Hemisphere	xa	ya	za	T	Nb Voxel Cluster	% Cluster
	Anterior transverse temporal	41	R	54	-20	0	8.08	976	36.07
	Superior temporal	22	R	54	-20	0	8.08	976	31.56
	Middle temporal	21	R	54	-20	0	8.08	976	3.28
	Hippocampal	48	R	54	-20	0	8.08	976	1.74
	Inferior temporal	20	R	54	-20	0	8.08	976	1.64
	Posterior transverse temporal	42	L	54	-20	0	8.08	976	1.54
	Temporopolar	38	L	-58	-24	12	6.97	1679	26.92
	Superior temporal	22	L	-58	-24	12	6.97	1679	7.44
	Hippocampal	48	L	-58	-24	12	6.97	1679	7.15
	Middle temporal	21	L	-58	-24	12	6.97	1679	6.31
	Posterior transverse temporal	42	L	-58	-24	12	6.97	1679	1.61
	Anterior transverse temporal	41	L	-58	-24	12	6.97	1679	1.07
	Inferior frontal	11	R	30	56	-20	4.89	127	96.06
	Temporal	BA 36	L	-42	-4	-42	4.88	117	90.6
	Inferior temporal	BA 20	L	-42	-4	-42	4.88	117	0.85
	Frontal	BA 32	L	-8	16	54	4.23	33	93.94
	Motor Cortex	BA 6	L	-8	16	54	4.23	33	3.03
	Temporopolar	BA 38	R	48	14	-6	4.14	20	85
	Frontal	BA 47	L	-50	22	12	4	50	68
	Hippocampal	BA 48	L	-50	22	12	4	50	10
	Frontal/Broca's area	BA 45	L	-50	22	12	4	50	4
	Hippocampal	BA 48	R	32	20	2	3.99	51	60.78
	Frontal	BA 47	R	32	20	2	3.99	51	1.96
	Frontal	BA 8	L	-12	30	56	3.9	28	3.57
	Parietal	BA 39	L	-42	-68	52	3.73	8	25
	Parietal	BA 07	L	-42	-68	52	3.73	8	12.5
	Frontal	BA 47	L	-30	52	6	3.62	5	40
	Inferior frontal	BA 11	L	-30	52	6	3.62	5	40
	Frontal	BA 10	L	-30	52	6	3.62	5	20
	Frontal	BA 44	R	38	8	34	3.61	2	50
	a MNI coordinates.
