# Supplementary material for: Combined Brain-Perfusion SPECT and EEG Measurements Suggest Distinct Strategies for Speech Comprehension in CI Users With Higher and Lower Performance
Source: Front Neurosci. 2020 Aug 11;14:787. doi: 10.3389/fnins.2020.00787 (PMC7431776; doi:10.3389/fnins.2020.00787)
Supplement: Supplementary file 2 [file Table_2.xlsx]

## Sheet: Tabelle1
	Table A.1.2 Results of paired t-test of the contrast speech condition > rest condition (unflipped data)
	corrected for multiple comparisons (FWE), p < 0.05, extent voxel threshold k = 0
	Brain region	Corresponding Brodmann area	Hemisphere	xa	ya	za	T	Nb Voxel Cluster	% Cluster
	Superior temporal	22	R	54	-20	0	8.08	40	12.5
	Middle temporal	21	R	54	-20	0	8.08	40	2.5
	Posterior transverse temporal	42	L	-58	-24	12	6.97	5	20
	a MNI coordinates.
