# Supplementary material for: Combined Brain-Perfusion SPECT and EEG Measurements Suggest Distinct Strategies for Speech Comprehension in CI Users With Higher and Lower Performance
Source: Front Neurosci. 2020 Aug 11;14:787. doi: 10.3389/fnins.2020.00787 (PMC7431776; doi:10.3389/fnins.2020.00787)
Supplement: Supplementary file 3 [file Table_3.xlsx]

## Sheet: Tabelle1
	Table A.2.1 Results of paired t-test of the contrast speech condition > rest condition (flipped data)
	p < 0.001, extent voxel threshold k = 0
	Brain region	Corresponding Brodmann area	Hemisphere	xa	ya	za	T	Nb Voxel Cluster	% Cluster
	Temporopolar	BA 38	L	-54	-18	2	7.9	1649	20.86
	Superior temporal	BA 22	L	-54	-18	2	7.9	1649	13.04
	Posterior transverse temporal	BA 42	L	-54	-18	2	7.9	1649	5.28
	Inferior temporal	BA 20	L	-54	-18	2	7.9	1649	4.85
	Hippocampal	BA 48	L	-54	-18	2	7.9	1649	4.79
	Middle temporal	BA 21	L	-54	-18	2	7.9	1649	0.61
	Anterior transverse temporal	BA 41	L	-54	-18	2	7.9	1649	0.06
	Temporopolar	BA 38	R	60	-22	4	7.29	1023	40.47
	Superior temporal	BA 22	R	60	-22	4	7.29	1023	22.78
	Posterior transverse temporal	BA 42	R	60	-22	4	7.29	1023	7.72
	Middle temporal	BA 21	R	60	-22	4	7.29	1023	6.55
	Hippocampal	BA 48	R	60	-22	4	7.29	1023	2.44
	Hippocampal	BA 48	L	-48	18	-2	4.57	105	33.33
	Temporopolar	BA 38	L	-48	18	-2	4.57	105	24.76
	Frontal	BA 47	L	-48	18	-2	4.57	105	14.29
	Frontal/Broca's area	BA 45	L	-48	18	-2	4.57	105	12.38
	Inferior frontal	BA 11	L	-26	52	6	4.33	84	50
	Frontal	BA 46	L	-26	52	6	4.33	84	39.29
	Frontopolar	BA 10	L	-26	52	6	4.33	84	5.95
	Frontal	BA 47	L	-26	52	6	4.33	84	1.19
	Frontal	BA 47	R	44	26	6	4.28	46	89.13
	Frontal	BA 45	R	44	26	6	4.28	46	2.17
	Hippocampal	BA 48	L	-30	22	6	4.02	15	20
	Frontal	BA 47	L	-30	22	6	4.02	15	6.67
	Parietal	BA 39	R	42	-60	48	3.79	6	16.67
	Motor cortex	BA 6	L	-6	0	66	3.76	18	5.56
	a MNI coordinates.
