# Supplementary material for: Combined Brain-Perfusion SPECT and EEG Measurements Suggest Distinct Strategies for Speech Comprehension in CI Users With Higher and Lower Performance
Source: Front Neurosci. 2020 Aug 11;14:787. doi: 10.3389/fnins.2020.00787 (PMC7431776; doi:10.3389/fnins.2020.00787)
Supplement: Supplementary file 4 [file Table_4.xlsx]

## Sheet: Tabelle1
	Table A.2.2 Results of paired t-test of the contrast speech condition > rest condition (flipped data)
	corrected for multiple comparisons (FWE), p < 0.05, extent voxel threshold k = 0
	Brain region	Corresponding Brodmann area	Hemisphere	xa	ya	za	T	Nb Voxel Cluster	% Cluster
	Posterior transverse temporal	BA 42	L	-54	-18	2	7.9	82	25.6
	Hippocampal	BA 48	L	-54	-18	2	7.9	82	6.1
	Superior temporal	BA 22	L	-54	-18	2	7.9	82	1.2
	Superior temporal	BA 22	R	60	-22	4	7.29	17	23.5
	Middle temporal	BA 21	R	60	-22	4	7.29	17	5.9
	a MNI coordinates.
