# Supplementary material for: Combined Brain-Perfusion SPECT and EEG Measurements Suggest Distinct Strategies for Speech Comprehension in CI Users With Higher and Lower Performance
Source: Front Neurosci. 2020 Aug 11;14:787. doi: 10.3389/fnins.2020.00787 (PMC7431776; doi:10.3389/fnins.2020.00787)
Supplement: Supplementary file 5 [file Table_5.xlsx]

## Sheet: Tabelle1
	Table A.3.1 Results of correlation analysis (positive): difference image (speech condition minus rest condition) - results of Freiburg monosyllabic word test
	p < 0.001, extent voxel threshold k = 0
	Brain region	Corresponding Brodmann area	Hemisphere	xa	ya	za	T	Nb Voxel Cluster	% Cluster
	Superior temporal	BA 22	R	54	-20	0	9.24	3285	19.67
	Temporopolar	BA 38	R	54	-20	0	9.24	3285	18.93
	Anterior transverse temporal	BA 41	R	54	-20	0	9.24	3285	6.36
	Hippocampal	BA 48	R	54	-20	0	9.24	3285	6.27
	Inferior temporal	BA 20	R	54	-20	0	9.24	3285	5.42
	Middle temporal	BA 21	R	54	-20	0	9.24	3285	3.38
	Frontal	BA 47	R	54	-20	0	9.24	3285	2.92
	Frontal	BA 44	R	54	-20	0	9.24	3285	2.68
	Posterior transverse temporal	BA 42	R	54	-20	0	9.24	3285	1.92
	Frontal	BA 45	R	54	-20	0	9.24	3285	0.09
	Temporopolar	BA 38	L	-58	-12	8	8.77	4451	17.19
	Superior temporal	BA 22	L	-58	-12	8	8.77	4451	8.69
	Frontal	BA 47	L	-58	-12	8	8.77	4451	6.61
	Motor cortex	BA 6	L	-58	-12	8	8.77	4451	5.57
	Temporal	BA 43	L	-58	-12	8	8.77	4451	5.5
	Hippocampal	BA 48	L	-58	-12	8	8.77	4451	5.1
	Anterior transverse temporal	BA 41	L	-58	-12	8	8.77	4451	3.01
	Posterior transverse temporal	BA 42	L	-58	-12	8	8.77	4451	2.13
	Frontal	BA 45	L	-58	-12	8	8.77	4451	0.81
	Inferior temporal	BA 20	L	-58	-12	8	8.77	4451	0.31
	Middle temporal	BA 21	L	-58	-12	8	8.77	4451	0.22
	Frontal	BA 44	L	-58	-12	8	8.77	4451	0.02
	Parietal	BA 40	L	-42	-66	52	7.7	552	35.51
	Parietal	BA 39	L	-42	-66	52	7.7	552	22.28
	Parietal	BA 7	L	-42	-66	52	7.7	552	1.27
	Temporal	BA 36	L	-38	-2	-40	7.39	617	82.98
	Inferior temporal	BA 20	L	-38	-2	-40	7.39	617	1.94
	Frontal	BA 47	L	-34	54	6	7.36	985	44.16
	Inferior frontal	BA 11	L	-34	54	6	7.36	985	29.64
	Frontal	BA 46	L	-34	54	6	7.36	985	9.24
	Frontal	BA 9	L	-34	54	6	7.36	985	5.28
	Frontal/Broca's Area	BA 45	L	-34	54	6	7.36	985	4.57
	Frontopolar	BA 10	L	-34	54	6	7.36	985	0.71
	Frontal	BA 9	L	-8	16	56	6.87	1459	37.01
	Frontal	BA 8	L	-8	16	56	6.87	1459	32.35
	Motor cortex	BA 6	L	-8	16	56	6.87	1459	8.98
	Frontal	BA 32	L	-8	16	56	6.87	1459	2.06
	Frontal	BA 24	L	-8	16	56	6.87	1459	1.99
	Frontal	BA 47	R	30	56	-18	6.81	716	25.98
	Hippocampal	BA 48	R	30	56	-18	6.81	716	23.18
	Frontopolar	BA 10	R	30	56	-18	6.81	716	22.49
	Frontal	BA 45	R	30	56	-18	6.81	716	15.08
	Inferior frontal	BA 11	R	30	56	-18	6.81	716	9.78
	Frontal	BA 46	R	30	56	-18	6.81	716	3.35
	Motor cortex	BA 6	L	-42	-24	64	6.59	750	48.4
	Motor cortex	BA 4	L	-42	-24	64	6.59	750	5.73
	Parietal	BA 3	L	-42	-24	64	6.59	750	3.87
	Frontal	BA 46	R	36	2	28	5.61	267	75.66
	Frontal	BA 44	R	36	2	28	5.61	267	11.24
	Hippocampal	BA 48	R	36	2	28	5.61	267	2.62
	Motor cortex	BA 6	R	36	2	28	5.61	267	0.37
	Parietal	BA 3	R	42	-32	56	5.4	106	43.4
	Motor cortex	BA 4	R	42	-32	56	5.4	106	33.96
	Parietal	BA 2	R	42	-32	56	5.4	106	8.49
	Parietal	BA 40	R	42	-32	56	5.4	106	0.94
	Motor cortex	BA 6	R	36	-16	58	5.28	387	30.23
	Motor cortex	BA 4	R	36	-16	58	5.28	387	9.56
	Parietal	BA 5	L	-2	-48	74	5.27	57	64.91
	Parietal	BA 7	L	-2	-48	74	5.27	57	33.33
	Parietal	BA 7	L	-2	-72	60	4.97	23	78.26
	Frontal	BA 8	L	-32	0	60	4.93	144	88.19
	Motor cortex	BA 6	L	-32	0	60	4.93	144	2.08
	Inferior frontal	BA 11	R	6	32	-26	4.87	20	10
	Parietal	BA 40	R	58	-50	32	4.81	24	8.33
	Motor cortex	BA 4	R	10	-30	76	4.77	80	1.25
	Parahippocambal	BA 27	R	6	-42	2	4.56	21	52.38
	Retrosplenial	BA 30	R	6	-42	2	4.56	21	42.86
	Motor cortex	BA 4	L	-8	-28	68	4.54	55	1.82
	Motor cortex	BA 6	R	4	-6	70	4.51	37	8.11
	Inferior frontal	BA 11	L	-22	12	-4	4.19	3	33.33
	Parietal	BA 3	R	14	-44	76	4.17	15	73.33
	Parietal	BA 5	R	14	-44	76	4.17	15	6.67
	Parietal	BA 1	R	14	-44	76	4.17	15	6.67
	Frontal	BA 47	R	52	38	-4	4.07	18	88.89
	Frontal	BA 45	R	52	38	-4	4.07	18	5.56
	Occipital	BA 19	R	32	-70	-20	4.07	1	100
	Frontal	BA 8	R	12	32	62	4.07	4	25
	Occipital	BA 19	L	-40	-76	-20	3.94	4	25
	Parietal	BA 23	R	4	-12	38	3.82	1	100
	a MNI coordinates.
