# Supplementary material for: Combined Brain-Perfusion SPECT and EEG Measurements Suggest Distinct Strategies for Speech Comprehension in CI Users With Higher and Lower Performance
Source: Front Neurosci. 2020 Aug 11;14:787. doi: 10.3389/fnins.2020.00787 (PMC7431776; doi:10.3389/fnins.2020.00787)
Supplement: Supplementary file 6 [file Table_6.xlsx]

## Sheet: Tabelle1
	Table A.3 Results of correlation analysis (positive): difference image (speech condition minus rest condition) - results of Freiburg monosyllabic word test
	corrected for multiple comparisons (FWE),p < 0.05, extent voxel threshold k = 0
	Brain region	Corresponding Brodmann area	Hemisphere	xa	ya	za	T	Nb Voxel Cluster	% Cluster
	Superior temporal	BA 22	R	54	-20	0	9.24	68	16.18
	Middle temporal	BA 21	R	54	-20	0	9.24	68	2.94
	Posterior transverse temporal	BA 42	L	-58	-12	8	8.77	80	25
	Hippocampal	BA 48	L	-58	-12	8	8.77	80	16.25
	Superior temporal	BA 22	L	-58	-12	8	8.77	80	11.25
	Hippocampal	BA 48	L	-50	0	0	8.44	14	57.14
	Middle temporal	BA 21	R	62	-28	-10	7.9	1	100
	Middle temporal	BA 21	R	54	2	-10	7.84	1	100
	a MNI coordinates.
