# Supplementary material for: Combined Brain-Perfusion SPECT and EEG Measurements Suggest Distinct Strategies for Speech Comprehension in CI Users With Higher and Lower Performance
Source: Front Neurosci. 2020 Aug 11;14:787. doi: 10.3389/fnins.2020.00787 (PMC7431776; doi:10.3389/fnins.2020.00787)
Supplement: Supplementary file 7 [file Table_7.xlsx]

## Sheet: Tabelle1
	Table A.4.1 Results of correlation analysis (positive): difference image (speech condition minus rest condition) - results of MWT-B
	p < 0.001, extent voxel threshold k = 0
	Brain region	Corresponding Brodmann area	Hemisphere	xa	ya	za	T	Nb Voxel Cluster	% Cluster
	Temporopolar	BA 38	L	-54	-18	0	11.38	5136	14.54
	Frontal	BA 46	L	-54	-18	0	11.38	5136	8.22
	Superior temporal	BA 22	L	-54	-18	0	11.38	5136	7.81
	Hippocampal	BA 48	L	-54	-18	0	11.38	5136	5.61
	Frontal	BA 47	L	-54	-18	0	11.38	5136	5.39
	Motor cortex	BA 6	L	-54	-18	0	11.38	5136	4.91
	Frontal/Broca's Area	BA 44	L	-54	-18	0	11.38	5136	4.73
	Inferior frontal	BA 11	L	-54	-18	0	11.38	5136	4.11
	Anterior transverse temporal	BA 41	L	-54	-18	0	11.38	5136	1.93
	Posterior transverse temporal	BA 42	L	-54	-18	0	11.38	5136	1.46
	Inferior temporal	BA 20	L	-54	-18	0	11.38	5136	0.82
	Frontal/Broca's Area	BA 45	L	-54	-18	0	11.38	5136	0.29
	Middle temporal	BA 21	L	-54	-18	0	11.38	5136	0.23
	Frontopolar	BA 10	L	-54	-18	0	11.38	5136	0.23
	Temporopolar	BA 38	R	54	-18	0	10.13	3158	17.83
	Superior temporal	BA 22	R	54	-18	0	10.13	3158	16.18
	Hippocampal	BA 48	R	54	-18	0	10.13	3158	8.01
	Inferior frontal	BA 11	R	54	-18	0	10.13	3158	5
	Anterior transverse temporal	BA 41	R	54	-18	0	10.13	3158	4.53
	Middle temporal	BA 21	R	54	-18	0	10.13	3158	4.31
	Frontal	BA 47	R	54	-18	0	10.13	3158	3.51
	Frontal/Broca's Area	BA 44	R	54	-18	0	10.13	3158	1.84
	Posterior transverse temporal	BA 42	R	54	-18	0	10.13	3158	1.84
	Inferior temporal	BA 20	R	54	-18	0	10.13	3158	0.13
	Frontal/Broca's Area	BA 45	R	54	-18	0	10.13	3158	0.03
	Temporal	BA 36	L	-42	-2	-42	9.26	735	86.53
	Inferior temporal	BA 20	L	-42	-2	-42	9.26	735	1.77
	Parietal	BA 40	L	-48	-66	48	7.33	444	42.12
	Parietal	BA 39	L	-48	-66	48	7.33	444	17.12
	Parietal	BA 7	L	-48	-66	48	7.33	444	0.9
	Frontal	BA 45	R	28	56	-18	6.85	940	22.23
	Frontal	BA 47	R	28	56	-18	6.85	940	21.6
	Frontopolar	BA 10	R	28	56	-18	6.85	940	18.83
	Inferior frontal	BA 11	R	28	56	-18	6.85	940	10.53
	Frontal	BA 46	R	28	56	-18	6.85	940	5.21
	Frontal	BA 9	L	-6	14	54	6.84	1551	37.2
	Frontal	BA 8	L	-6	14	54	6.84	1551	33.78
	Motor cortex	BA 6	L	-6	14	54	6.84	1551	8.77
	Frontal	BA 32	L	-6	14	54	6.84	1551	1.42
	Frontal	BA 24	L	-6	14	54	6.84	1551	0.84
	Parietal	BA 40	R	36	-14	56	6.43	548	52.92
	Motor cortex	BA 6	R	36	-14	56	6.43	548	24.82
	Parietal	BA 2	R	36	-14	56	6.43	548	8.76
	Parietal	BA 3	R	36	-14	56	6.43	548	6.93
	Motor cortex	BA 4	R	36	-14	56	6.43	548	2.55
	Frontal	BA 8	L	-40	-18	60	6.3	903	56.37
	Motor cortex	BA 6	L	-40	-18	60	6.3	903	32.23
	Motor cortex	BA 4	L	-40	-18	60	6.3	903	5.76
	Parietal	BA 1	L	-40	-18	60	6.3	903	2.77
	Parietal	BA 2	L	-40	-18	60	6.3	903	0.22
	Parietal	BA 3	L	-40	-18	60	6.3	903	0.11
	Parietal	BA 5	R	8	-28	76	5.51	259	64.09
	Parietal	BA 1	R	8	-28	76	5.51	259	15.83
	Motor cortex	BA 4	R	8	-28	76	5.51	259	6.18
	Parietal	BA 3	R	8	-28	76	5.51	259	4.25
	Retrosplenial	BA 29	R	6	-44	4	5.16	49	42.86
	Parahippocambal	BA 27	R	6	-44	4	5.16	49	34.69
	Retrosplenial	BA 30	R	6	-44	4	5.16	49	12.24
	Motor cortex	BA 4	L	-12	-28	72	4.95	93	5.38
	Hippocampal	BA 48	R	40	8	34	4.89	176	82.95
	Frontal	BA 9	R	40	8	34	4.89	176	7.95
	Frontal	BA 44	R	40	8	34	4.89	176	3.41
	Motor cortex	BA 6	R	40	8	34	4.89	176	0.57
	Inferior frontal	BA 11	L	-8	56	-26	4.41	64	21.88
	Occipital	BA 19	L	-42	-78	-20	4.3	22	4.55
	Occipital	BA 18	R	6	-76	-14	4.26	4	25
	Occipital	BA 17	R	6	-76	-14	4.26	4	25
	Frontal	BA 32	L	-4	50	22	4.17	7	14.29
	Parietal	BA 40	R	58	-50	32	4.11	6	16.67
	Occipital	BA 19	R	42	-74	38	4.3	2	50
	Motor cortex	BA 6	L	-28	4	70	3.86	1	100
	Parietal	BA 40	R	38	-54	54	3.8	2	50
	a MNI coordinates.
