# Supplementary material for: Combined Brain-Perfusion SPECT and EEG Measurements Suggest Distinct Strategies for Speech Comprehension in CI Users With Higher and Lower Performance
Source: Front Neurosci. 2020 Aug 11;14:787. doi: 10.3389/fnins.2020.00787 (PMC7431776; doi:10.3389/fnins.2020.00787)
Supplement: Supplementary file 8 [file Table_8.xlsx]

## Sheet: Tabelle1
	Table A.4.2 Results of correlation analysis (positive): difference image (speech condition minus rest condition) - results of MWT-B
	corrected for multiple comparisons (FWE), p < 0.05, extent voxel threshold k = 0
	Brain region	Corresponding Brodmann area	Hemisphere	xa	ya	za	T	Nb Voxel Cluster	% Cluster
	Posterior transverse temporal	BA 42	L	-54	-18	0	11.38	297	42.76
	Hippocampal	BA 48	L	-54	-18	0	11.38	297	5.39
	Superior temporal	BA 22	L	-54	-18	0	11.38	297	3.37
	Middle temporal	BA 21	L	-54	-18	0	11.38	297	3.37
	Hippocampal	BA 48	R	54	-18	0	10.13	83	84.34
	Superior temporal	BA 22	R	54	-18	0	10.13	83	6.02
	Middle temporal	BA 21	R	54	-18	0	10.13	83	1.2
	Inferior temporal	BA 20	L	-42	-2	-42	9.26	14	7.14
	Hippocampal	BA 48	L	-52	2	2	7.88	5	40
	a MNI coordinates.
