# Supplementary material for: Combined Brain-Perfusion SPECT and EEG Measurements Suggest Distinct Strategies for Speech Comprehension in CI Users With Higher and Lower Performance
Source: Front Neurosci. 2020 Aug 11;14:787. doi: 10.3389/fnins.2020.00787 (PMC7431776; doi:10.3389/fnins.2020.00787)
Supplement: Supplementary file 9 [file Table_9.xlsx]

## Sheet: Tabelle1
	Table A.5 Results of correlation analysis (positive): difference image (speech condition minus rest condition) - results of SICSPAN
	p < 0.001, extent voxel threshold k = 0
	Brain region	Corresponding Brodmann area	Hemisphere	xa	ya	za	T	Nb Voxel Cluster	% Cluster
	Hippocampal	BA 48	L	-54	-20	-2	4.72	40	37.5
	Superior temporal	BA 22	L	-54	-20	-2	4.72	40	30
	Middle temporal	BA 21	L	-54	-20	-2	4.72	40	7.5
	Inferior temporal	BA 20	L	-54	-20	-2	4.72	40	5
	Parietal	BA 3	L	-42	-40	64	4.58	22	63.64
	Parietal	BA 2	L	-42	-40	64	4.58	22	13.64
	Motor cortex	BA 6	L	-20	-18	78	4.3	2	50
	Occipital	BA 19	L	-34	-84	30	4.12	6	50
	Occipital	BA 19	R	28	-86	-10	4.04	19	52.63
	Occipital	BA 18	R	28	-86	-10	4.04	19	5.26
	Occipital	BA 17	R	6	-76	-10	3.88	1	100
	Parietal	BA 7	L	-24	-74	50	3.91	1	100
	Occipital	BA 19	L	-40	-74	6	3.88	2	50
	a MNI coordinates.
