# Supplementary material for: Combined Brain-Perfusion SPECT and EEG Measurements Suggest Distinct Strategies for Speech Comprehension in CI Users With Higher and Lower Performance
Source: Front Neurosci. 2020 Aug 11;14:787. doi: 10.3389/fnins.2020.00787 (PMC7431776; doi:10.3389/fnins.2020.00787)
Supplement: Supplementary file 10 [file Table_10.xlsx]

## Sheet: Tabelle1
	Table A.6 Results of correlation analysis (positive): difference image (speech condition minus rest condition) - results of wordlist learning subtest of CERAD
	p < 0.001, extent voxel threshold k = 0
	Brain region	Corresponding Brodmann area	Hemisphere	xa	ya	za	T	Nb Voxel Cluster	% Cluster
	Superior temporal	BA 22	L	-66	0	-20	4.89	139	67.63
	Hippocampal	BA 48	L	-66	0	-20	4.89	139	5.04
	Middle temporal	BA 21	L	-66	0	-20	4.89	139	5.04
	Temporopolar	BA 38	L	-66	0	-20	4.89	139	1.44
	Hippocampal	BA 48	L	-54	6	6	4.07	7	14.29
	Middle temporal	BA 21	L	-72	-22	-12	3.89	6	16.67
	a MNI coordinates.
