# Supplementary material for: Combined Brain-Perfusion SPECT and EEG Measurements Suggest Distinct Strategies for Speech Comprehension in CI Users With Higher and Lower Performance
Source: Front Neurosci. 2020 Aug 11;14:787. doi: 10.3389/fnins.2020.00787 (PMC7431776; doi:10.3389/fnins.2020.00787)
Supplement: Supplementary file 11 [file Table_11.xlsx]

## Sheet: Tabelle1
	Table A.7 Results of correlation analysis (positive): difference image (speech condition minus rest condition) - results of wordlist recall subtest of CERAD
	p < 0.001, extent voxel threshold k = 0
	Brain region	Corresponding Brodmann area	Hemisphere	xa	ya	za	T	Nb Voxel Cluster	% Cluster
	Middle temporal	BA 21	L	-50	-22	-8	6.39	198	35.86
	Inferior temporal	BA 20	L	-50	-22	-8	6.39	198	21.72
	Superior temporal	BA 22	L	-50	-22	-8	6.39	198	15.66
	Hippocampal	BA 48	L	-50	-22	-8	6.39	198	9.09
	Inferior temporal	BA 20	L	-38	-26	-30	4.78	14	14.29
	Occipito-temporal	BA 37	R	30	-42	-22	4.69	12	8.33
	Occipital	BA 19	R	50	-76	6	4.45	18	22.22
	Temporopolar	BA 38	R	28	28	-24	3.88	1	100
	a MNI coordinates.
